# Supplementary material for: Prescreening of Mango (Mangifera indica L.) Leaves as a Potential Functional Food Ingredient: Techno-Functional and Antioxidative Characteristics
Source: Molecules. 2025 Aug 14;30(16):3381. doi: 10.3390/molecules30163381 (PMC12388363; doi:10.3390/molecules30163381)
Supplement: Supplementary file 1 [file molecules-30-03381-s001.zip]

Archive with 1 entries (1 files):
- molecules-3791362-supplementary.pdf
